# Supplementary material for: Systematic auditing is essential to debiasing machine learning in biology
Source: Commun Biol. 2021 Feb 10;4:183. doi: 10.1038/s42003-021-01674-5 (PMC7876113; doi:10.1038/s42003-021-01674-5)
Supplement: Supplementary file 3 — Supplementary Data 1 [file 42003_2021_1674_MOESM3_ESM.xlsx]

## Sheet: Sheet1
			D1				D2				D3
	F	P	B	AF	D	AD	B	AF	D	AD	B	AF	D	AD
	F1	C=100, 𝛾=1e-1	0.826	0.789	0.65	0.502	0.938	0.908	0.705	0.572	0.923	0.874	0.79	0.603
		C=100, 𝛾=1e-2	0.819	0.787	0.643	0.503	0.936	0.909	0.7	0.572	0.921	0.873	0.782	0.587
		C=100, 𝛾=1e-3	0.789	0.766	0.632	0.501	0.911	0.864	0.709	0.574	0.881	0.828	0.755	0.532
		C=100, 𝛾 =1e-4	0.683	0.634	0.577	0.501	0.745	0.675	0.677	0.574	0.742	0.779	0.716	0.524
		C=100, 𝛾=1e-5	0.642	0.633	0.577	0.501	0.674	0.668	0.677	0.574	0.726	0.778	0.716	0.522
		C=10, 𝛾=1e-1	0.826	0.789	0.651	0.502	0.938	0.908	0.705	0.572	0.923	0.874	0.79	0.603
		C=10, 𝛾=1e-2	0.789	0.773	0.632	0.501	0.91	0.861	0.709	0.574	0.888	0.841	0.767	0.533
		C=10, 𝛾=1e-3	0.683	0.623	0.577	0.497	0.745	0.675	0.677	0.574	0.742	0.781	0.718	0.532
		C=10, 𝛾=1e-4	0.642	0.604	0.577	0.497	0.674	0.668	0.677	0.574	0.726	0.779	0.716	0.524
		C=10, 𝛾=1e-5	0.642	0.604	0.577	0.497	0.674	0.668	0.677	0.574	0.726	0.778	0.716	0.522
		C=1, 𝛾=1e-1	0.781	0.76	0.63	0.497	0.902	0.833	0.707	0.574	0.881	0.834	0.794	0.624
		C=1, 𝛾=1e-2	0.682	0.621	0.577	0.497	0.742	0.674	0.678	0.574	0.745	0.794	0.728	0.532
		C=1, 𝛾=1e-3	0.642	0.604	0.577	0.497	0.674	0.668	0.677	0.574	0.726	0.781	0.718	0.532
		C=1, 𝛾=1e-4	0.642	0.604	0.577	0.497	0.674	0.668	0.677	0.574	0.726	0.779	0.716	0.524
		C=1, 𝛾=1e-5	0.642	0.604	0.58	0.497	0.674	0.668	0.677	0.574	0.726	0.778	0.716	0.522
	F2	C=1e3	0.811	0.799	0.586	0.512	0.953	0.969	0.602	0.578	0.898	0.85	0.636	0.31
		C=5e2	0.811	0.799	0.586	0.512	0.953	0.969	0.602	0.578	0.898	0.85	0.636	0.31
		C=1e2	0.811	0.799	0.586	0.512	0.953	0.969	0.602	0.578	0.898	0.85	0.636	0.31
		C=5e1	0.811	0.799	0.586	0.512	0.953	0.969	0.602	0.578	0.898	0.85	0.636	0.31
		C=1e1	0.811	0.799	0.586	0.512	0.953	0.969	0.602	0.578	0.898	0.85	0.636	0.31
		C=5e0	0.811	0.799	0.586	0.512	0.953	0.969	0.602	0.578	0.898	0.85	0.636	0.31
		C=1e0	0.811	0.799	0.586	0.512	0.953	0.969	0.602	0.578	0.898	0.85	0.636	0.31
		C=5e-1	0.811	0.799	0.586	0.512	0.953	0.969	0.602	0.578	0.898	0.85	0.636	0.31
		C=1e-1	0.811	0.799	0.586	0.512	0.953	0.969	0.602	0.578	0.898	0.85	0.636	0.31
		C=5e-2	0.811	0.799	0.586	0.512	0.953	0.969	0.602	0.578	0.898	0.85	0.635	0.31
	F3	C=100, 𝛾=1e-1	0.681	0.642	0.55	0.495	0.901	0.913	0.612	0.572	0.768	0.728	0.647	0.508
		C=100, 𝛾=1e-2	0.577	0.597	0.536	0.536	0.669	0.797	0.574	0.53	0.66	0.67	0.62	0.562
		C=100, 𝛾=1e-3	0.541	0.58	0.509	0.502	0.619	0.645	0.54	0.486	0.633	0.658	0.543	0.514
		C=100, 𝛾=1e-4	0.517	0.547	0.507	0.506	0.571	0.603	0.544	0.495	0.557	0.605	0.521	0.492
		C=100, 𝛾=1e-5	0.514	0.532	0.506	0.505	0.567	0.581	0.543	0.495	0.546	0.572	0.513	0.489
		C=10, 𝛾=1e-1	0.686	0.642	0.552	0.495	0.901	0.913	0.615	0.572	0.768	0.672	0.648	0.508
		C=100, 𝛾=1e-2	0.598	0.647	0.545	0.527	0.671	0.901	0.555	0.554	0.681	0.699	0.615	0.553
		C=10, 𝛾=1e-3	0.541	0.586	0.509	0.495	0.624	0.654	0.54	0.49	0.634	0.671	0.534	0.514
		C=10, 𝛾=1e-4	0.517	0.547	0.507	0.506	0.572	0.604	0.544	0.495	0.558	0.607	0.521	0.494
		C=10, 𝛾=1e-5	0.515	0.533	0.506	0.506	0.569	0.583	0.543	0.493	0.551	0.579	0.513	0.52
		C=1, 𝛾=1e-1	0.7	0.642	0.555	0.495	0.904	0.913	0.619	0.572	0.769	0.672	0.646	0.508
		C=1, 𝛾=1e-2	0.587	0.716	0.541	0.481	0.697	0.942	0.544	0.551	0.819	0.77	0.643	0.51
		C=1, 𝛾=1e-3	0.542	0.59	0.509	0.499	0.63	0.67	0.54	0.485	0.645	0.708	0.544	0.533
		C=1, 𝛾=1e-4	0.518	0.549	0.505	0.507	0.575	0.611	0.544	0.493	0.566	0.628	0.522	0.516
		C=1, 𝛾=1e-5	0.52	0.542	0.506	0.499	0.611	0.532	0.522	0.493	0.688	0.712	0.538	0.508
	F4	C=100, 𝛾=1e-1	0.664	0.671	0.527	0.502	0.899	0.914	0.588	0.573	0.797	0.758	0.629	0.525
		C=100, 𝛾=1e-2	0.68	0.697	0.543	0.511	0.893	0.911	0.57	0.579	0.816	0.8	0.628	0.542
		C=100, 𝛾=1e-3	0.7	0.713	0.55	0.511	0.873	0.883	0.55	0.545	0.827	0.828	0.591	0.552
		C=100, 𝛾=1e-4	0.647	0.65	0.531	0.496	0.777	0.759	0.531	0.506	0.76	0.766	0.563	0.525
		C=100, 𝛾=1e-5	0.593	0.602	0.505	0.5	0.681	0.685	0.524	0.496	0.669	0.722	0.529	0.508
		C=10, 𝛾=1e-1	0.667	0.677	0.531	0.502	0.899	0.915	0.587	0.573	0.797	0.758	0.629	0.525
		C=100, 𝛾=1e-2	0.705	0.718	0.557	0.51	0.912	0.926	0.581	0.579	0.837	0.824	0.634	0.542
		C=10, 𝛾=1e-3	0.683	0.688	0.546	0.497	0.836	0.843	0.549	0.52	0.809	0.805	0.578	0.522
		C=10, 𝛾=1e-4	0.611	0.619	0.522	0.495	0.707	0.708	0.54	0.504	0.703	0.737	0.556	0.509
		C=10, 𝛾=1e-5	0.567	0.593	0.515	0.5	0.625	0.665	0.528	0.496	0.618	0.684	0.536	0.508
		C=1, 𝛾=1e-1	0.679	0.692	0.545	0.502	0.898	0.921	0.59	0.573	0.798	0.771	0.629	0.524
		C=1, 𝛾=1e-2	0.701	0.71	0.57	0.497	0.879	0.899	0.574	0.573	0.826	0.821	0.611	0.532
		C=1, 𝛾=1e-3	0.64	0.652	0.55	0.499	0.755	0.768	0.555	0.504	0.747	0.769	0.587	0.511
		C=1, 𝛾=1e-4	0.575	0.605	0.522	0.5	0.639	0.668	0.545	0.495	0.634	0.69	0.555	0.508
		C=1, 𝛾=1e-5	0.543	0.564	0.515	0.5	0.578	0.576	0.529	0.496	0.581	0.58	0.536	0.508
	F5	T=1e1, M=1	0.7	0.703	0.522	0.507	0.974	0.989	0.568	0.567	0.875	0.861	0.6	0.536
		T=1e1, M=5	0.719	0.727	0.516	0.504	0.971	0.99	0.563	0.561	0.887	0.875	0.6	0.525
		T=1e1, M=10	0.726	0.726	0.521	0.504	0.968	0.991	0.563	0.548	0.884	0.877	0.583	0.523
		T=1e1, M=50	0.728	0.736	0.528	0.497	0.929	0.991	0.542	0.529	0.873	0.871	0.56	0.518
		T=5e1, M=1	0.76	0.766	0.548	0.514	0.985	0.992	0.592	0.576	0.902	0.888	0.655	0.557
		T=5e1, M=5	0.768	0.775	0.547	0.504	0.983	0.993	0.587	0.573	0.902	0.892	0.649	0.544
		T=5e1, M=10	0.772	0.777	0.547	0.509	0.981	0.993	0.586	0.572	0.9	0.893	0.631	0.538
		T=5e1, M=50	0.764	0.775	0.545	0.506	0.963	0.992	0.567	0.556	0.887	0.885	0.603	0.535
		T=1e2, M=1	0.774	0.777	0.563	0.527	0.986	0.993	0.595	0.576	0.905	0.892	0.675	0.559
		T=1e2, M=5	0.778	0.784	0.558	0.513	0.984	0.993	0.597	0.578	0.905	0.894	0.656	0.564
		T=1e2, M=10	0.779	0.786	0.561	0.503	0.983	0.993	0.589	0.572	0.904	0.896	0.653	0.557
		T=1e2, M=50	0.771	0.784	0.554	0.504	0.966	0.992	0.583	0.565	0.889	0.888	0.615	0.534
		T=5e2, M=1	0.784	0.788	0.584	0.531	0.986	0.993	0.603	0.581	0.908	0.895	0.697	0.588
		T=5e2, M=5	0.787	0.793	0.578	0.521	0.985	0.989	0.603	0.58	0.907	0.897	0.686	0.57
		T=5e2, M=10	0.783	0.794	0.572	0.512	0.984	0.988	0.605	0.576	0.905	0.897	0.676	0.561
		T=5e2, M=50	0.783	0.79	0.569	0.508	0.968	0.984	0.598	0.572	0.891	0.891	0.643	0.539
		T=1e3, M=1	0.782	0.79	0.591	0.532	0.986	0.99	0.604	0.58	0.908	0.896	0.7	0.59
		T=1e3, M=5	0.788	0.794	0.581	0.522	0.985	0.989	0.606	0.578	0.907	0.898	0.693	0.571
		T=1e3, M=10	0.787	0.794	0.576	0.515	0.984	0.988	0.603	0.58	0.906	0.898	0.684	0.564
		T=1e3, M=50	0.776	0.791	0.572	0.506	0.969	0.984	0.601	0.576	0.891	0.891	0.655	0.547
	F6	C=100, 𝛾=1e-1	0.798	0.799	0.5	0.5	0.885	0.886	0.383	0.427	0.823	0.828	0.436	0.435
		C=100, 𝛾=1e-2	0.795	0.798	0.499	0.534	0.898	0.886	0.443	0.396	0.825	0.828	0.424	0.435
		C=100, 𝛾=1e-3	0.803	0.801	0.534	0.419	0.912	0.9	0.481	0.415	0.809	0.835	0.417	0.413
		C=100, 𝛾=1e-4	0.593	0.8	0.499	0.498	0.669	0.91	0.488	0.429	0.626	0.809	0.48	0.488
		C=100, 𝛾=1e-5	0.541	0.798	0.499	0.497	0.597	0.696	0.497	0.428	0.586	0.726	0.497	0.485
		C=10, 𝛾=1e-1	0.801	0.801	0.5	0.5	0.959	0.962	0.383	0.427	0.824	0.829	0.438	0.434
		C=100, 𝛾=1e-2	0.801	0.801	0.499	0.534	0.961	0.962	0.444	0.396	0.83	0.829	0.424	0.434
		C=10, 𝛾=1e-3	0.806	0.803	0.537	0.492	0.956	0.964	0.482	0.418	0.819	0.836	0.411	0.447
		C=10, 𝛾=1e-4	0.594	0.804	0.499	0.498	0.674	0.925	0.488	0.429	0.631	0.822	0.48	0.463
		C=10, 𝛾=1e-5	0.541	0.811	0.5	0.498	0.603	0.717	0.497	0.429	0.586	0.744	0.498	0.463
		C=1, 𝛾=1e-1	0.824	0.824	0.5	0.5	0.981	0.981	0.383	0.427	0.853	0.856	0.432	0.427
		C=1, 𝛾=1e-2	0.823	0.824	0.499	0.534	0.981	0.981	0.443	0.396	0.852	0.856	0.454	0.427
		C=1, 𝛾=1e-3	0.825	0.824	0.536	0.43	0.979	0.982	0.499	0.408	0.85	0.855	0.445	0.398
		C=1, 𝛾=1e-4	0.598	0.825	0.499	0.498	0.669	0.96	0.489	0.429	0.644	0.854	0.479	0.456
		C=1, 𝛾=1e-5	0.543	0.834	0.5	0.498	0.611	0.753	0.498	0.429	0.611	0.85	0.485	0.456
	F7	H=100, R=1e-3	0.734	0.715	0.571	0.5	0.938	0.914	0.583	0.5	0.873	0.843	0.641	0.53
		H=100, R=5e-3	0.711	0.682	0.555	0.5	0.898	0.754	0.547	0.5	0.843	0.803	0.61	0.5
		H=100, R=1e-2	0.668	0.669	0.522	0.5	0.876	0.753	0.555	0.5	0.824	0.798	0.5	0.5
		H=100, R=5e-2	0.666	0.623	0.5	0.5	0.812	0.713	0.5	0.5	0.822	0.763	0.5	0.5
		H=100, R=1e-1	0.649	0.626	0.5	0.5	0.846	0.735	0.5	0.5	0.822	0.791	0.5	0.5
		H=400, R=1e-3	0.733	0.716	0.57	0.502	0.948	0.925	0.593	0.505	0.875	0.846	0.647	0.521
		H=400, R=5e-3	0.703	0.661	0.551	0.5	0.895	0.765	0.555	0.5	0.846	0.792	0.596	0.5
		H=400, R=1e-2	0.674	0.656	0.531	0.5	0.862	0.739	0.575	0.5	0.823	0.796	0.5	0.5
		H=400, R=5e-2	0.668	0.608	0.5	0.5	0.845	0.735	0.5	0.5	0.792	0.791	0.5	0.5
		H=400, R=1e-1	0.6	0.638	0.5	0.5	0.846	0.712	0.5	0.5	0.759	0.793	0.5	0.5
