# Supplementary material for: Systematic auditing is essential to debiasing machine learning in biology
Source: Commun Biol. 2021 Feb 10;4:183. doi: 10.1038/s42003-021-01674-5 (PMC7876113; doi:10.1038/s42003-021-01674-5)
Supplement: Supplementary file 4 — Supplementary Data 2 [file 42003_2021_1674_MOESM4_ESM.xlsx]

## Sheet: Sheet1
			D4			D5
	F	P	B	G	AF	B	G	AF
	F8	T=100, M=5, N=50	0.909	0.715	0.806	0.892	0.641	0.866
		T=100, M=5, N=100	0.911	0.719	0.813	0.891	0.629	0.867
		T=100, M=5, N=150	0.911	0.715	0.816	0.892	0.646	0.868
		T=100, M=10, N=50	0.903	0.716	0.796	0.888	0.651	0.864
		T=100, M=10, N=100	0.904	0.711	0.8	0.891	0.639	0.865
		T=100, M=10, N=150	0.905	0.708	0.808	0.89	0.639	0.868
		T=100, M=50, N=50	0.875	0.707	0.761	0.872	0.637	0.859
		T=100, M=50, N=100	0.877	0.706	0.759	0.874	0.652	0.862
		T=100, M=50, N=150	0.878	0.701	0.763	0.876	0.648	0.862
		T=200, M=5, N=50	0.911	0.717	0.811	0.893	0.637	0.866
		T=200, M=5, N=100	0.912	0.714	0.816	0.892	0.635	0.868
		T=200, M=5, N=150	0.912	0.715	0.819	0.892	0.643	0.869
		T=200, M=10, N=50	0.904	0.717	0.796	0.889	0.642	0.868
		T=200, M=10, N=100	0.905	0.717	0.804	0.89	0.643	0.868
		T=200, M=10, N=150	0.906	0.719	0.81	0.891	0.645	0.87
		T=200, M=50, N=50	0.874	0.705	0.758	0.874	0.636	0.859
		T=200, M=50, N=100	0.878	0.705	0.757	0.876	0.639	0.86
		T=200, M=50, N=150	0.879	0.705	0.763	0.877	0.653	0.864
		T=300, M=5, N=50	0.911	0.719	0.812	0.892	0.635	0.868
		T=300, M=5, N=100	0.912	0.719	0.818	0.893	0.639	0.867
		T=300, M=5, N=150	0.912	0.715	0.82	0.893	0.643	0.868
		T=300, M=10, N=50	0.905	0.719	0.799	0.89	0.651	0.867
		T=300, M=10, N=100	0.906	0.714	0.806	0.891	0.632	0.866
		T=300, M=10, N=150	0.907	0.715	0.81	0.891	0.649	0.869
		T=300, M=50, N=50	0.875	0.706	0.758	0.874	0.646	0.86
		T=300, M=50, N=100	0.681	0.642	0.55	0.901	0.913	0.612
		T=300, M=50, N=150	0.664	0.671	0.527	0.899	0.914	0.588
	F9	T=100, M=5, N=50	0.127	0.029	0.064	0.663	0.077	0.56
		T=100, M=5, N=100	0.627	0.171	0.329	0.673	0.093	0.573
		T=100, M=5, N=150	0.629	0.161	0.34	0.676	0.08	0.578
		T=100, M=10, N=50	0.587	0.173	0.285	0.63	0.079	0.525
		T=100, M=10, N=100	0.595	0.16	0.307	0.64	0.081	0.539
		T=100, M=10, N=150	0.602	0.174	0.317	0.65	0.084	0.547
		T=100, M=50, N=50	0.468	0.152	0.225	0.485	0.064	0.388
		T=100, M=50, N=100	0.482	0.146	0.237	0.506	0.069	0.406
		T=100, M=50, N=150	0.491	0.148	0.244	0.514	0.076	0.416
		T=200, M=5, N=50	0.621	0.178	0.31	0.665	0.082	0.564
		T=200, M=5, N=100	0.628	0.171	0.331	0.674	0.092	0.576
		T=200, M=5, N=150	0.631	0.17	0.343	0.681	0.085	0.575
		T=200, M=10, N=50	0.588	0.175	0.285	0.63	0.079	0.531
		T=200, M=10, N=100	0.598	0.173	0.307	0.644	0.067	0.543
		T=200, M=10, N=150	0.602	0.169	0.321	0.649	0.084	0.549
		T=200, M=50, N=50	0.469	0.153	0.225	0.487	0.069	0.388
		T=200, M=50, N=100	0.484	0.154	0.236	0.508	0.087	0.407
		T=200, M=50, N=150	0.491	0.15	0.243	0.516	0.076	0.415
		T=300, M=5, N=50	0.623	0.18	0.309	0.666	0.086	0.566
		T=300, M=5, N=100	0.629	0.178	0.333	0.677	0.084	0.577
		T=300, M=5, N=150	0.632	0.174	0.341	0.68	0.084	0.58
		T=300, M=10, N=50	0.588	0.176	0.288	0.628	0.083	0.53
		T=300, M=10, N=100	0.598	0.17	0.309	0.644	0.082	0.545
		T=300, M=10, N=150	0.603	0.172	0.321	0.651	0.087	0.548
		T=300, M=50, N=50	0.468	0.151	0.225	0.487	0.075	0.391
		T=300, M=50, N=100	0.483	0.152	0.236	0.508	0.073	0.407
		T=300, M=50, N=150	0.493	0.154	0.246	0.516	0.079	0.415
	F10	Optimized	0.91	0.699	0.809	0.933	x	0.819
	F11	Optimized	0.444	0.022	0.218	0.549	x	0.076
	F12	Optimized	0.913	0.799	0.867	0.902	0.681	0.849
